# Supplementary material for: Risk Factors for Colonization With Multidrug-Resistant Bacteria in Urban and Rural Communities in Kenya: An Antimicrobial Resistance in Communities and Hospitals (ARCH) Study
Source: Clin Infect Dis. 2023 Jul 5;77(Suppl 1):S104–10. doi: 10.1093/cid/ciad223 (PMC10321691; doi:10.1093/cid/ciad223)
Supplement: ciad223_Supplementary_Data [file ciad223_supplementary_data.zip]

Archive with 4 entries (4 files):
- Community risk factor supplement_ARCH-Kenya-corrected.docx
- Figure S1_600 dpi.jpg
- Figure S2_600 dpi-corrected.jpg
- Figure S3_600 dpi.jpg
